# Supplementary material for: Salidroside contributes to reducing blood pressure and alleviating cerebrovascular contractile activity in diabetic Goto-Kakizaki Rats by inhibition of L-type calcium channel in smooth muscle cells
Source: BMC Pharmacol Toxicol. 2017 Apr 26;18:30. doi: 10.1186/s40360-017-0135-8 (PMC5405536; doi:10.1186/s40360-017-0135-8)
Supplement: Supplementary file 1 — Comparison of systolic (a) and diastolic blood pressure (b) from WKY, WKY + SAL, GK, and GK + SAL rats. (XLSX 11 kb) [file 40360_2017_135_MOESM1_ESM.xlsx]

## Sheet: A1
	basekine		50 mg/d/kg
WKY	100	6	105	7
GK	139	5	142	6

## Sheet: A2
	baseline		100 mg/d/kg
WKY	106	5.6	110	6.2
GK	130	7	148	8

## Sheet: A3
	baseline		200 mg/d/kg
WKY	91	5.1	107	6.9
GK	121	6.3	145	7.2

## Sheet: B1
	baseline		50 mg/d/kg
WKY	78	7.2	83	6.5
GK	93	6.2	98	6

## Sheet: B2
	baseline		100 mg/d/kg
WKY	82	5.6	85	6.2
GK	92	5.9	101	7.6

## Sheet: B3
	baseline		200 mg/d/kg
WKY	72	6.6	80	6.8
GK	85	6.8	98	8.2
