# Supplementary material for: Salidroside contributes to reducing blood pressure and alleviating cerebrovascular contractile activity in diabetic Goto-Kakizaki Rats by inhibition of L-type calcium channel in smooth muscle cells
Source: BMC Pharmacol Toxicol. 2017 Apr 26;18:30. doi: 10.1186/s40360-017-0135-8 (PMC5405536; doi:10.1186/s40360-017-0135-8)
Supplement: Supplementary file 2 — Comparison of contractile function in response to 60 mM KCl (a) and 10−6 M 5-hydroxytryptamine (5-HT, b) in middle cerebral artery isolated from WKY, WKY + SAL, GK, and GK + SAL rats, respectively. (XLSX 11 kb) [file 40360_2017_135_MOESM2_ESM.xlsx]

## Sheet: A1
	basekine		50 mg/d/kg
WKY	-21.852	2.02847	-19.13	2.89814
GK	-32.5485	3.17595	-31.7584	3.51252

## Sheet: A2
	baseline		100 mg/d/kg
WKY	-24.3299	2.50452	-23.8085	2.49008
GK	-33.8173	2.69956	-28.0064	2.67815

## Sheet: A3
	baseline		200 mg/d/kg
WKY	-22.1852	2.03455	-16.1295	2.82387
GK	-38.4835	3.73499	-28.759	3.24792

## Sheet: B1
	baseline		50 mg/d/kg
WKY	-28.5714	2.0763	-26.8656	1.69407
GK	-45.4837	2.35365	-43.9319	3.33865

## Sheet: B2
	baseline		100 mg/d/kg
WKY	-29.4071	2.29576	-28.9404	1.35677
GK	-43.8562	3.37597	-35.3217	3.58365

## Sheet: B3
	baseline		200 mg/d/kg
WKY	-27.5714	2.13983	-22.1656	1.34687
GK	-44.4837	3.44565	-33.9319	3.83483
