# Supplementary material for: Salidroside contributes to reducing blood pressure and alleviating cerebrovascular contractile activity in diabetic Goto-Kakizaki Rats by inhibition of L-type calcium channel in smooth muscle cells
Source: BMC Pharmacol Toxicol. 2017 Apr 26;18:30. doi: 10.1186/s40360-017-0135-8 (PMC5405536; doi:10.1186/s40360-017-0135-8)
Supplement: Supplementary file 3 — Chronic administration of 100 mg/kg/day SAL significantly inhibited the contractile responsiveness of middle cerebral artery to cumulative superfusion of KCl (a) and 5-hydroxytryptamine (5-HT, b) in diabetic GK rats. (XLSX 10 kb) [file 40360_2017_135_MOESM3_ESM.xlsx]

## Sheet: A1
	WKY	WKY+100	GK+100	GK	Y error	Y error	Y error	Y error
0	0	0	0	0	3.2264	2.59431	3.37294	4.3701
10	-4.44648	-5.0705	-7.81177	-8.88907	1.68764	1.9669	2.0494	2.21511
20	-7.75447	-6.92763	-14.3764	-17.9313	1.40693	2.19605	2.27635	2.23897
30	-9.20997	-9.93201	-19.538	-23.8805	1.19709	2.71412	2.10295	2.74024
40	-14.2499	-14.8221	-22.5794	-27.1684	1.45441	2.79113	1.75732	3.15235
50	-21.5899	-19.8309	-25.9178	-30.091	1.83669	2.19605	2.22299	2.26956
60	-24.3299	-23.8085	-28.0064	-33.8173	2.69956	2.67815	2.49008	2.50452
70	-27.385	-25.8424	-31.4518	-36.7938	2.75481	2.64341	1.88433	2.08536
80	-29.2259	-28.4656	-33.6095	-39.0398	2.29192	2.61707	2.80736	2.8245
90	-30.5218	-29.5911	-35.7664	-40.355	2.28636	2.87529	3.72938	3.23286
100	-31.6738	-30.5693	-37.1404	-41.8703	3.12106	1.28175	3.15852	3.09952

## Sheet: B1
	WKY	WKY+100	GK+100	GK	Y error	Y error	Y error	Y error
-10	0	0	0	0	3.05213	3.96817	5.14129	3.79577
-9	-4.56954	-2.64351	-7.66814	-10.0516	2.314	2.41106	2.60601	1.98546
-8	-12.1854	-11.2013	-15.4891	-20.0262	2.58359	2.67806	2.63408	1.65521
-7	-19.0397	-21.0734	-25.6707	-32.183	3.19308	2.47406	3.22381	1.40834
-6	-28.9404	-29.4071	-35.3217	-43.8562	3.28368	2.06743	3.70865	1.71107
-5	-33.1672	-31.9896	-41.3511	-48.7948	2.58359	2.61528	2.67007	2.16081
-4	-34.3629	-33.0656	-44.7905	-51.185	3.15076	2.92951	3.34649	3.17595
