# Supplementary material for: Salidroside contributes to reducing blood pressure and alleviating cerebrovascular contractile activity in diabetic Goto-Kakizaki Rats by inhibition of L-type calcium channel in smooth muscle cells
Source: BMC Pharmacol Toxicol. 2017 Apr 26;18:30. doi: 10.1186/s40360-017-0135-8 (PMC5405536; doi:10.1186/s40360-017-0135-8)
Supplement: Supplementary file 4 — Chronic administration of 100 mg/kg/day SAL markedly decreased whole-cell CaL current densities of cerebral VSMCs isolated from diabetic GK rats. (XLSX 9 kb) [file 40360_2017_135_MOESM4_ESM.xlsx]

## Sheet: A1
	WKY+100	Y error	GK	Y error	GK+100	Y error	WKY	Y error
-30	0.07758	0.0256	-0.11422	0.02817	-0.05387	0.01885	-0.06218	0.08172
-20	-0.28944	0.04904	-0.92086	0.10012	-0.43675	0.06034	-0.45051	0.01949
-10	-2.6565	0.16218	-3.97281	0.33483	-3.24469	0.2101	-2.11994	0.20515
0	-5.57742	0.39759	-8.5607	0.48752	-6.98272	0.36588	-5.32061	0.43882
10	-6.50034	0.57946	-9.91052	0.48724	-8.2055	0.43667	-6.3932	0.545
20	-5.88845	0.59972	-8.91717	0.59527	-7.16047	0.4378	-5.54259	0.5467
30	-4.37289	0.49273	-6.12033	0.47398	-5.0438	0.36644	-4.13179	0.33966
40	-2.08788	0.32184	-3.63207	0.37455	-3.13617	0.28624	-1.75272	0.31936
50	-0.22599	0.22555	-0.72447	0.29907	-0.19701	0.20949	-0.22732	0.30423
60	0.99381	0.25018	1.06935	0.27956	0.94103	0.23935	1.08577	0.36902
