# Supplementary material for: Salidroside contributes to reducing blood pressure and alleviating cerebrovascular contractile activity in diabetic Goto-Kakizaki Rats by inhibition of L-type calcium channel in smooth muscle cells
Source: BMC Pharmacol Toxicol. 2017 Apr 26;18:30. doi: 10.1186/s40360-017-0135-8 (PMC5405536; doi:10.1186/s40360-017-0135-8)
Supplement: Supplementary file 5 — Chronic administration of 100 mg/kg/day SAL significantly reduced the expressions of CaL α1C-subunit at protein and mRNA levels in cerebral arteries isolated from diabetic GK rats. (XLSX 9 kb) [file 40360_2017_135_MOESM5_ESM.xlsx]

## Sheet: A1
	baseline	Y error	100 mg/d/kg	Y error
WKY	0.48149	0.0448	0.45492	0.0508
GK	0.75416	0.0894	0.58575	0.0605

## Sheet: B1
	baseline	Y error	100 mg/d/kg	Y error
WKY	0.05015	0.0108	0.05349	0.0108
GK	0.0862	0.0134	0.06257	0.0105
