# Supplementary material for: Salidroside contributes to reducing blood pressure and alleviating cerebrovascular contractile activity in diabetic Goto-Kakizaki Rats by inhibition of L-type calcium channel in smooth muscle cells
Source: BMC Pharmacol Toxicol. 2017 Apr 26;18:30. doi: 10.1186/s40360-017-0135-8 (PMC5405536; doi:10.1186/s40360-017-0135-8)
Supplement: Supplementary file 6 — Acute application of SAL directly induced vasodilatation of middle cerebral artery isolated from normal WKY rats by inhibition of CaL channel under hyperglycemia condition. (XLSX 8 kb) [file 40360_2017_135_MOESM6_ESM.xlsx]

## Sheet: A1
	CON	Y error	glucose	Y error	SAL+BK8644	Y error	SAL	Y error
1	168.747	9.7643	120.872	5.097	131.783	7.383	149.7	6.3
