# Supplementary material for: Salidroside contributes to reducing blood pressure and alleviating cerebrovascular contractile activity in diabetic Goto-Kakizaki Rats by inhibition of L-type calcium channel in smooth muscle cells
Source: BMC Pharmacol Toxicol. 2017 Apr 26;18:30. doi: 10.1186/s40360-017-0135-8 (PMC5405536; doi:10.1186/s40360-017-0135-8)
Supplement: Supplementary file 7 — Acute application of SAL directly inhibited the CaL currents in cerebral VSMCs isolated from normal WKY rats under hyperglycemia condition. (XLSX 8 kb) [file 40360_2017_135_MOESM7_ESM.xlsx]

## Sheet: A1
	CON	Y error	glucose	Y error	SAL	Y error
1	-85.747	22.7643	-150.783	25.097	-118.872	29.383
