# Supplementary material for: Salidroside contributes to reducing blood pressure and alleviating cerebrovascular contractile activity in diabetic Goto-Kakizaki Rats by inhibition of L-type calcium channel in smooth muscle cells
Source: BMC Pharmacol Toxicol. 2017 Apr 26;18:30. doi: 10.1186/s40360-017-0135-8 (PMC5405536; doi:10.1186/s40360-017-0135-8)
Supplement: Supplementary file 8 — Treatment with SAL for 48 h inhibited the mRNA expressions of CaL α1C-subunit and MLCK in cultured cerebral VSMCs under high glucose condition. (XLSX 9 kb) [file 40360_2017_135_MOESM8_ESM.xlsx]

## Sheet: A
	Y error	Sal+nif	glucose	Y error	CON	Y error	high glucose	Y error	SAL	Y error	nifedipine	Y error
1	0.01256	0.04346	0.0123	0.01056	0.03046	0.00943	0.085	0.0113	0.04591	0.01075	0.0609	0.01217

## Sheet: B
	Y error	Sal+nif	glucose	Y error	CON	Y error	high glucose	Y error	SAL	Y error	nifedipine	Y error
1	0.00926	0.04389	0.00922	0.00856	0.02455	0.01023	0.0685	0.00613	0.0391	0.0085	0.052	0.00622

## Sheet: C
	SAL+Bay	Y error	Bay	Y error	Sal+nif	Y error	CON	Y error	SAL	Y error	nifedipine	Y error
24h	0.03834	0.00668	0.04263	0.00456	0.01346	0.00623	0.03267	0.0054	0.01859	0.00575	0.01809	0.00617
